# Supplementary material for: Cognitive Intervention Using Information and Communication Technology for Older Adults with Mild Cognitive Impairment: A Systematic Review and Meta-Analysis
Source: Int J Environ Res Public Health. 2021 Nov 2;18(21):11535. doi: 10.3390/ijerph182111535 (PMC8583509; doi:10.3390/ijerph182111535)
Supplement: Supplementary file 1 [file ijerph-18-11535-s001.zip]

Archive with 1 entries (1 files):
- ijerph-1419036-supplementary.pdf
